# Supplementary material for: Mapping the Genetic Landscape of Psychiatric Disorders With the MiXeR Toolset
Source: Biol Psychiatry. Author manuscript; Available in PMC 2026 May 20. (PMC13186938; doi:10.1016/j.biopsych.2025.02.886)
Supplement: 2 [file NIHMS2171734-supplement-2.xlsx]

## Sheet: supTable1_mixerCitesOverview
Item Type	Publication Year	Author(s)	Title	Publication Title	First Author Country	MiXeR Tool(s)	Phenotype(s)
research	2022	Ahangari, Mohammad; Everest, Elif; Nguyen, Tan-Hoang; Verrelli, Brian C; Webb, Bradley T; Bacanu, Silviu-Alin; Turanli, Eda Tahir; Riley, Brien P	Genome-wide analysis of schizophrenia and multiple sclerosis identifies shared genomic loci with mixed direction of effects	Brain, Behavior, and Immunity	USA	uni-, bivariate	SCZ, MS
research	2022	Akdeniz, Bayram Cevdet; Frei, Oleksandr; Shadrin, Alexey; Vetrov, Dmitry; Kropotov, Dmitry; Hovig, Eivind; Andreassen, Ole A; Dale, Anders M	Finemap-MiXeR: A variational Bayesian approach for genetic finemapping	bioRxiv	Norway	finemap MiXeR	HEIGHT
research	2023	Alemany, Silvia; Soler-Artigas, Maria; Cabana-Dominguez, Judit; Fakhreddine, Dana Salim; Llonga, Natalia; Vilar-Ribo, Laura; Rodriguez-Urrutia, Amanda; Palacio, Judit; Gonzalez-Castro, Ana Maria; Lobo, Beatriz	Genome-wide multi-trait analysis of irritable bowel syndrome and related mental conditions identifies 38 new genetic hits	medRxiv	Spain	uni-, bivariate	IBD, NEUR, DEP, ANX
research	2022	Als, Thomas D; Kurki, Mitja; Grove, Jakob; Voloudakis, Georgios; Therrien, Karen; Tasanko, Elisa; Nielsen, Trine Tollerup; Naamanka, Joonas; Veerapen, Kumar; Levey, Daniel	Identification of 64 new risk loci for major depression, refinement of the genetic architecture and risk prediction of recurrence and comorbidities	medRxiv	Denmark	uni-, bivariate	DEP, ANX, BIP, SCZ, ASD, HEIGHT, AD
research	2022	Baranova, Ancha; Cao, Hongbao; Zhang, Fuquan	Shared genetic liability and causal effects between major depressive disorder and insomnia	Human Molecular Genetics	USA	uni-, bivariate	MDD, insomnia
review	2022	Ching, Christopher RK; Hibar, Derrek P; Gurholt, Tiril P; Nunes, Abraham; Thomopoulos, Sophia I; Ab√©, Christoph; Agartz, Ingrid; Brouwer, Rachel M; Cannon, Dara M; de Zwarte, Sonja MC	What we learn about bipolar disorder from large‚Äêscale neuroimaging: Findings and future directions from the ENIGMA Bipolar Disorder Working Group	Human brain mapping
review	2022	Deak, Joseph D	Using Local and Global Genetic Correlation Approaches to Help Elucidate the Shared Genetic Etiology of Psychiatric and Substance Use Traits	Biological Psychiatry
research	2021	Dos Santos, Fernanda C; Mendes-Silva, Ana Paula; Nikolova, Yuliya S; Sibille, Etienne L; Diniz, Breno Satler	Genetic overlap between major depression, bipolar disorder and Alzheimer’s Disease	medRxiv	Canada	bivariate	AD, MDD, BIP
research	2023	Fernandes, Brisa; Enduru, Nitesh; Fernandes, Brisa; Bahrami, Shahram; Dai, Yulin; Andreassen, Ole; Zhao, Zhongming	Genetic overlap between Alzheimer's disease and immune-mediated diseases: An atlas of shared genetic determinants and biological convergence.		USA	bivariate	AD, immune diseases
research	2023	Fominykh, Vera; Shadrin, Alexey A; Jaholkowski, Piotr P; Bahrami, Shahram; Athanasiu, Lavinia; Wightman, Douglas P; Uffelmann, Emil; Posthuma, Danielle; Selbæk, Geir; Dale, Anders M	Shared genetic loci between Alzheimer's disease and multiple sclerosis: Crossroads between neurodegeneration and immune system	Neurobiology of Disease	Norway	uni-, bivariate	AD, MS
research	2022	Frei, Oleksandr; Hindley, Guy; Shadrin, Alexey A; van der Meer, Dennis; Akdeniz, Bayram C; Cheng, Weiqiu; O’Connell, Kevin S; Bahrami, Shahram; Parker, Nadine; Smeland, Olav B	Improved functional mapping with GSA-MiXeR implicates biologically specific gene-sets and estimates enrichment magnitude	medRxiv	Norway	GSA	SCZ, HEIGHT
research	2019	Frei, Oleksandr; Holland, Dominic; Smeland, Olav B.; Shadrin, Alexey A.; Fan, Chun Chieh; Maeland, Steffen; O'Connell, Kevin S.; Wang, Yunpeng; Djurovic, Srdjan; Thompson, Wesley K.; Andreassen, Ole A.; Dale, Anders M.	Bivariate causal mixture model quantifies polygenic overlap between complex traits beyond genetic correlation.	Nature communications	Norway	bivariate	SCZ, BIP, EA, HEIGHT
review	2021	Gandal, Michael J; Geschwind, Daniel H	Polygenicity in psychiatry‚Äîlike it or not, we have to understand it	Biological Psychiatry
research	2023	Gurholt, Tiril P; Elvsaashagen, Torbjorn; Bahram, Shahram; Rahman, Zillur; van der Meer, Dennis; Shadrin, Alexey; Frei, Oleksandr; Kaufmann, Tobias; Soenderby, Ida E; Halvorsen, Sigurn	Large-scale brainstem neuroimaging and genetic analyses provide new insights into the neuronal mechanisms of hypertension	medRxiv	Norway	uni-, bivariate	Brainstem volumes, blood pressure
review	2021	Hannigan, Laurie J; Havdahl, Alexandra	Developmental Psychiatric Genetic Epidemiology: Where Are We, and What Challenges Do We Face Going Forward?	Journal of the American Academy of Child and Adolescent Psychiatry		uni-, bivariate
research	2021	Hindley, Guy; Bahrami, Shahram; Steen, Nils Eiel; O’Connell, Kevin S; Frei, Oleksandr; Shadrin, Alexey; Bettella, Francesco; Rødevand, Linn; Fan, Chun C; Dale, Anders M	Characterising the shared genetic determinants of bipolar disorder, schizophrenia and risk-taking	Translational psychiatry	Norway	uni-, bivariate	SCZ, BIP, risk taking
research	2023	Hindley, Guy; Drange, Ole Kristian; Lin, Aihua; Kutrolli, Gleda; Shadrin, Alexey A; Parker, Nadine; O’Connell, Kevin S; Rødevand, Linn; Cheng, Weiqiu; Bahrami, Shahram	Cross-trait genome-wide association analysis of C-reactive protein level and psychiatric disorders	Psychoneuroendocrinology	Norway	uni-, bivariate	SCZ, BIP, DEP, CRP
research	2022	Hindley, Guy; O'Connell, Kevin S; Rahman, Zillur; Frei, Oleksandr; Bahrami, Shahram; Shadrin, Alexey; Høegh, Margrethe C; Cheng, Weiqiu; Karadag, Naz; Lin, Aihua	The shared genetic basis of mood instability and psychiatric disorders: A cross_trait genome_wide association analysis	American Journal of Medical Genetics Part B: Neuropsychiatric Genetics	Norway	uni-, bivariate	SCZ, BIP, DEP, ADHD, MOOD
research	2023	Holen, Børge; Kutrolli, Gleda; Shadrin, Alexey A; Icick, Romain; Hindley, Guy; Rødevand, Linn; O’Connell, Kevin S; Frei, Oleksandr; Parker, Nadine; Tesfaye, Markos	Genome-wide analyses reveal shared genetic architecture and novel risk loci between opioid use disorder and general cognitive ability	Drug and Alcohol Dependence	Norway	uni-, bivariate	Opioid use, COG
research	2020	Holland, Dominic; Frei, Oleksandr; Desikan, Rahul; Fan, Chun-Chieh; Shadrin, Alexey A; Smeland, Olav B; Andreassen, Ole A; Dale, Anders M	Evidence of natural selection in human complex phenotypes from GWAS summary statistics	bioRxiv	USA	univariate	HEIGHT, SCZ, AD, BIP, Crohn's, CAD, BMI, Intelligence, HDL, LDL, EA
research	2022	International League Against Epilepsy Consortium on Complex Epilepsies; Berkovic, Samuel F; Cavalleri, Gianpiero L; Koeleman, Bobby PC	Genome-wide meta-analysis of over 29,000 people with epilepsy reveals 26 loci and subtype-specific genetic architecture	MedRxiv	Netherlands	uni-, bivariate	EP, Intelligence, ASD
research	2021	Jones, Lisa; Gordon-Smith, Katherine; Perry, Amy	Genome-wide association study of over 40,000 bipolar disorder cases provides novel biological insights	Nature Genetics	USA	uni-, bivariate	BIP, SCZ, MDD, ADHD, SLEEP, SUD
research	2022	Kaufmann, Tobias; Bjørnstad, Pål Marius; Falck, Martin; O’Connell, Kevin; Frei, Oleksandr; Andreassen, Ole A; Westlye, Lars T; Djurovic, Srdjan; Hughes, Timothy	Quantifying bone marrow adiposity and its genetic architecture from head MRI scans	medRxiv	Norway	uni-, bivariate	Bone marrow adiposity, COG, body traits
research	2022	Kim, Hyejin; Ahn, Yeeun; Yoon, Joohyun; Jung, Kyeongmin; Kim, Soyeon; Shim, Injeong; Park, Tae Hwan; Ko, Hyunwoong; Jung, Sang-Hyuk; Kim, Jaeyoung	Genetic architecture of creativity and extensive genetic overlap with psychiatric disorders revealed from genome-wide association analyses of 241,736 individuals	bioRxiv	Korea	uni-, bivariate	Creativity, SCZ, MDD, BIP, ADHD, AN, COG
review	2024	Koch, Elise; Pardiñas, Antonio F; O’Connell, Kevin S; Selvaggi, Pierluigi; Collados, José Camacho; Babic, Aleksandar; Marshall, Serena E; Van der Eycken, Erik; Angulo, Cecilia; Lu, Yi	How real-world data can facilitate the development of precision medicine treatment in psychiatry	Biological Psychiatry
review	2019	Le, Brandon D; Stein, Jason L	Mapping causal pathways from genetics to neuropsychiatric disorders using genome‚Äêwide imaging genetics: Current status and future directions	Psychiatry and clinical neurosciences
research	2022	Li, Zongchang; Li, David; Chen, Xiaogang	Characterizing the polygenic overlaps of bipolar disorder subtypes with schizophrenia and major depressive disorder	Journal of Affective Disorders	South Korea	bivariate	Creativity, SCZ, MDD, BIP1, ADHD, AN
research	2022	Liao, Calwing; Castonguay, Charles-Etienne; Heilbron, Karl; Vuokila, Veikko; Medeiros, Miranda; Houle, Gabrielle; Akçimen, Fulya; Ross, Jay P; Catoire, Helene; Diez-Fairen, Monica	Association of essential tremor with novel risk loci: a genome-wide association study and meta-analysis	JAMA neurology	Canada	uni-, bivariate	Essential tremor, Parkinsons
research	2023	Ma, Dong_rui; Li, Shuang_jie; Shi, Jing_jing; Liang, Yuan_yuan; Hu, Zheng_wei; Hao, Xiao_yan; Li, Meng_jie; Guo, Meng_nan; Zuo, Chun_yan; Yu, Wen_kai	Shared Genetic Architecture between Parkinson's Disease and Brain Structural Phenotypes	Movement Disorders	China	uni-, bivariate	Parkinsons, brain volumes, HEIGHT
review	2019	Mäki-Marttunen, Tuomo; Kaufmann, Tobias; Elvsåshagen, Torbjørn; Devor, Anna; Djurovic, Srdjan; Westlye, Lars T; Linne, Marja-Leena; Rietschel, Marcella; Schubert, Dirk; Borgwardt, Stefan	Biophysical psychiatry—how computational neuroscience can help to understand the complex mechanisms of mental disorders	Frontiers in psychiatry
research	2023	Merritt, Victoria C; Maihofer, Adam X; Gasperi, Marianna; Chanfreau-Coffinier, Catherine; Stein, Murray B; Panizzon, Matthew S; Hauger, Richard L; Logue, Mark W; Delano-Wood, Lisa; Nievergelt, Caroline M	Genome-wide association study of traumatic brain injury in US military veterans enrolled in the VA million veteran program	Molecular psychiatry	USA	uni-, bivariate	TBI, AD
research	2024	Mufford, Mary S; van der Meer, Dennis; Kaufmann, Tobias; Frei, Oleksandr; Ramesar, Raj; Thompson, Paul M; Jahanshad, Neda; Morey, Rajendra A; Andreassen, Ole A; Stein, Dan J	The genetic architecture of amygdala nuclei	Biological Psychiatry	South Africa	uni-, bivariate	Amygdala structure, Brain structural phenotypes
research	2021	Mullins, N	Genome-wide association study of more than 40,000 bipolar disorder cases provides new insights into the underlying biology	Nature Genetics	USA	uni-, bivariate	BIP, SLEEP, MOOD, EA, alcohol use, drinks per week, smoking
research	2023	Nievergelt, Caroline M; Maihofer, Adam X; Psychiatric Genomics Consortium for PTSD; Stein, Murray B; Ressler, Kerry J; Koenen, Karestan C	Discovery of 95 PTSD loci provides insight into genetic architecture and neurobiology of trauma and stress-related disorders	medRxiv	USA	uni-, bivariate	PTSD, BIP, SCZ, MDD
review	2022	O’Connell, Kevin S; Hindley, Guy; Smeland, Olav B; Shadrin, Alexey; Wang, Yunpeng; Frei, Oleksandr; Andreassen, Ole A	Shared heritability among psychiatric disorders and traits	Psychiatric Genomics
research	2023	O'Connell, Kevin S; Koromina, Maria; Bipolar Disorder Working Group of the Psychiatric Genomics Consortium; 23andMe Research Team; Forstner, Andreas J; McQuillin, Andrew; Di Florio, Arianna; Edenberg, Howard J; Mullins, Niamh; Ophoff, Roel A	Genetic diversity enhances gene discovery for bipolar disorder	medRxiv	Norway	uni-, bivariate	SCZ, DEP, BIP, SLEEP
review	2022	O’Connell, Kevin S; Smeland, Olav B; Andreassen, Ole A	Genetics of bipolar disorder	Psychiatric Genomics
review	2019	Odintsova, Veronika V; Roetman, Peter J; Ip, Hill F; Pool, Ren√©; Van der Laan, Camiel M; Tona, Klodiana-Daphne; Vermeiren, Robert RJM; Boomsma, Dorret I	Genomics of human aggression: current state of genome-wide studies and an automated systematic review tool	Psychiatric genetics
research	2021	OÕConnell, Kevin S; Frei, Oleksandr; Bahrami, Shahram; Smeland, Olav B; Bettella, Francesco; Cheng, Weiqiu; Chu, Yunhan; Hindley, Guy; Lin, Aihua; Shadrin, Alexey	Characterizing the genetic overlap between psychiatric disorders and sleep-related phenotypes	Biological Psychiatry	Norway	uni-, trivariate, GSA	BIPI, BIPII, clinical, biobank, self-report
review	2023	Parker, Nadine; Andreassen, Ole A	Genetic liability to schizophrenia and cardiac structure and function	The Lancet Psychiatry
research	2024	Parker, Nadine; Cheng, Weiqiu; Hindley, Guy FL; OÕConnell, Kevin S; Karthikeyan, Sandeep; Holen, B¿rge; Shadrin, Alexey A; Rahman, Zillur; Karadag, Naz; Bahrami, Shahram	Genetic Overlap Between Global Cortical Brain Structure, C-Reactive Protein, and White Blood Cell Counts	Biological Psychiatry	Norway	uni-, bivariate	Cortical brain structure, CRP
research	2023	Pauklin, Siim; Qiao, Jun; Cai, Liuyang; Chang, Minjing; Wang, Can; Zhao, Rong; Song, Shan; Tan, Ning; He, Pengcheng; Jiang, Lei	Shared Genetic Architecture Contributes to Risk of Major Cardiovascular Diseases		UK	uni-, bivariate	six cardiovascular diseases
review	2022	Peyrot, Wouter; Nivard, Michel; de Leeuw, Christiaan	Wat kan genetisch onderzoek ons leren over de overeenkomsten en verschillen tussen psychiatrische aandoeningen?	Tijdschrift voor Psychiatrie
research	2023	Poore, Holly E; Hatoum, Alexander; Mallard, Travis T; Sanchez_Roige, Sandra; Waldman, Irwin D; Palmer, Abraham A; Harden, K Paige; Barr, Peter B; Dick, Danielle M	A multivariate approach to understanding the genetic overlap between externalizing phenotypes and substance use disorders	Addiction Biology	USA	bivariate	Externalizing, substance use
research	2023	R¿devand, Linn; Rahman, Zillur; Hindley, Guy FL; Smeland, Olav B; Frei, Oleksandr; Tekin, Tahir Filiz; Kutrolli, Gleda; Bahrami, Shahram; Hoseth, Eva Z; Shadrin, Alexey	Characterizing the shared genetic underpinnings of schizophrenia and cardiovascular disease risk factors	American Journal of Psychiatry	Norway	uni-, bivariate	SCZ, CVD
research	2022	Rao, Shuquan; Baranova, Ancha; Yao, Yao; Wang, Jun; Zhang, Fuquan	Genetic relationships between attention-deficit/hyperactivity disorder, autism spectrum disorder, and intelligence	Neuropsychobiology	China	bivariate	ADHD, ASD
review	2022	Rødevand, Linn; Tesli, Martin; Andreassen, Ole A	Cardiovascular disease risk in people with severe mental disorders: an update and call for action	Current Opinion in Psychiatry
research	2022	Romero, Cato; Werme, Josefin; Jansen, Philip R; Gelernter, Joel; Stein, Murray B; Levey, Daniel; Polimanti, Renato; de Leeuw, Christiaan; Posthuma, Danielle; Nagel, Mats	Exploring the genetic overlap between twelve psychiatric disorders	Nature genetics	Netherlands	univariate	12 psych Dx
research	2021	S‡nchez, Jennifer Monereo; Schram, Miranda T; Frei, Oleksandr; OÕConnell, Kevin; Shadrin, Alexey A; Smeland, Olav B; Westlye, Lars T; Andreassen, Ole A; Kaufmann, Tobias; Linden, David EJ	Genetic overlap between AlzheimerÕs disease and depression mapped onto the brain	medRxiv	Netherlands	uni-, bivariate	AD, DEP
research	2024	Scholz, Sonja W; Moroz, Brian E; Saez-Atienzar, Sara; Chia, Ruth	BRAIN COMMUNICATIONS	Association of cardiovascular disease management drugs with Lewy body dementia	USA	bivariate	Lewy-body dementia, CVD
research	2019	Shadrin, Alexey A; Frei, Oleksandr; Smeland, Olav B; Bettella, Francesco; O’Connell, Kevin S; Gani, Osman; Bahrami, Shahram; Uggen, Tea KE; Djurovic, Srdjan; Holland, Dominic	Annotation-Informed Causal Mixture Modeling (AI-MiXeR) reveals phenotype-specific differences in polygenicity and effect size distribution across functional annotation categories	Bioinformatics	Norway	univariate (AI)	SCZ, BIP, ADHD, COG, EA, T2D, IBD, LDL, BMI, HEIGHT, WHR
research	2020	Shadrin, Alexey A; Kaufmann, Tobias; van der Meer, Dennis; Palmer, Clare E; Makowski, Carolina; Loughnan, Robert; Jernigan, Terry L; Seibert, Tyler M; Hagler, Donald J; Smeland, Olav B	Multivariate genome-wide association study identifies 1735 unique genetic loci associated with cortical morphology	NeuroImage	Norway	univariate	Vertex-wise structural MRI
research	2023	Shang, Meng-Yuan; Zhang, Chu-Yi; Wu, Yong; Wang, Lu; Wang, Chuang; Li, Ming	Genetic associations between bipolar disorder and brain structural phenotypes	Cerebral Cortex	China	uni-, bivariate	BIP, Brain structure
review	2023	Shmakova, AA; Semina, EV; Neyfeld, EA; Tsygankov, BD; Karagyaur, MN	Analysis of the Relationship between Genetic Factors and the Risk of Schizophrenia	Neuroscience and Behavioral Physiology
review	2021	Silberstein, Micah; Nesbit, Nicholas; Cai, Jacquelyn; Lee, Phil H.	Pathway analysis for genome-wide genetic variation data: Analytic principles, latest developments, and new opportunities.	Journal of genetics and genomics = Yi chuan xue bao
review	2022	Smeland, Olav B; Andreassen, Ole A	Schizophrenia: genetic insights with clinical potential	Nature Reviews Neurology
review (but with some numbers in there)	2020	Smeland, Olav B; Frei, Oleksandr; Dale, Anders M; Andreassen, Ole A	The polygenic architecture of schizophrenia—rethinking pathogenesis and nosology	Nature Reviews Neurology	Norway	uni-, bivariate	SCZ, BIP, MDD, ASD, EA, ADHD, HEIGHT
review	2020	Smeland, Olav B; Frei, Oleksandr; Shadrin, Alexey; O‚ÄôConnell, Kevin; Fan, Chun-Chieh; Bahrami, Shahram; Holland, Dominic; Djurovic, Srdjan; Thompson, Wesley K; Dale, Anders M	Discovery of shared genomic loci using the conditional false discovery rate approach	Human genetics
review	2021	Smit, Dirk JA; Andreassen, Ole A; Boomsma, Dorret I; Burwell, Scott J; Chorlian, David B; De Geus, Eco JC; Elvsåshagen, Torbjørn; Gordon, Reyna L; Harper, Jeremy; Hegerl, Ulrich	Large_scale collaboration in ENIGMA_EEG: A perspective on the meta_analytic approach to link neurological and psychiatric liability genes to electrophysiological brain activity	Brain and Behavior
research		Sun, Xiaohui; Qian, Yu; Cheng, Weiqiu; Ye, Ding; Liu, Bin; Zhou, Dan; Wen, Chengping; Andreassen, Ole A; Mao, Yingying	Characterizing the Polygenic Overlap and Shared Loci between Rheumatoid Arthritis and Cardiovascular Diseases	Available at SSRN 4472090	China	bivariate	RA, CVD
review	2022	Thompson, Paul M; Jahanshad, Neda; Schmaal, Lianne; Turner, Jessica A; Winkler, Anderson M; Thomopoulos, Sophia I; Egan, Gary F; Kochunov, Peter	The enhancing NeuroImaging genetics through meta‚Äêanalysis consortium: 10 Years of global collaborations in human brain mapping	Human brain mapping
research	2022	Tissink, Elleke; de Lange, Siemon C; Savage, Jeanne E; Wightman, Douglas P; de Leeuw, Christiaan A; Kelly, Kristen M; Nagel, Mats; van den Heuvel, Martijn P; Posthuma, Danielle	Genome-wide association study of cerebellar volume provides insights into heritable mechanisms underlying brain development and mental health	Communications biology	Netherlands	univariate	Cerebellar volume
review	2021	Uffelmann, Emil; Huang, Qin Qin; Munung, Nchangwi Syntia; De Vries, Jantina; Okada, Yukinori; Martin, Alicia R; Martin, Hilary C; Lappalainen, Tuuli; Posthuma, Danielle	Genome-wide association studies	Nature Reviews Methods Primers
research	2020	van der Meer, Dennis; Frei, Oleksandr; Kaufmann, Tobias; Shadrin, Alexey A; Devor, Anna; Smeland, Olav B; Thompson, Wesley K; Fan, Chun Chieh; Holland, Dominic; Westlye, Lars T	Understanding the genetic determinants of the brain with MOSTest	Nature communications	Norway	univariate	Structural MRI
research	2022	van der Meer, Dennis; Gurholt, Tiril P; S¿nderby, Ida E; Shadrin, Alexey A; Hindley, Guy; Rahman, Zillur; de Lange, Ann-Marie G; Frei, Oleksandr; Leinhard, Olof D; Linge, Jennifer	The role of liver fat in cardiometabolic diseases is highlighted by genome-wide association study of MRI-derived measures of body composition	BioRxiv	Norway	univariate	Structural MRI body measures, cardiometabolic measures
review	2022	Wang, Harvey; Alda, Martin; Trappenberg, Thomas; Nunes, Abraham	A scoping review and comparison of approaches for measuring genetic heterogeneity in psychiatric disorders	Psychiatric Genetics
research	2019	Watanabe, Kyoko; Stringer, Sven; Frei, Oleksandr; Umi_evi_ Mirkov, Ma_a; de Leeuw, Christiaan; Polderman, Tinca JC; van der Sluis, Sophie; Andreassen, Ole A; Neale, Benjamin M; Posthuma, Danielle	A global overview of pleiotropy and genetic architecture in complex traits	Nature genetics	Netherlands	univariate	558 traits across 24 domains
review	2019	Westlye, Lars T; Alnæs, Dag; van der Meer, Dennis; Kaufmann, Tobias; Andreassen, Ole A	Population-based mapping of polygenic risk for schizophrenia on the human brain: New opportunities to capture the dimensional aspects of severe mental disorders	Biological psychiatry
research	2023	Wu, Bang-Sheng; Ge, Yi-Jun; Zhang, Wei; Chen, Shi-Dong; Xiang, Shi-Tong; Zhang, Ya-Ru; Ou, Ya-Nan; Jiang, Yu-Chao; Tan, Lan; Cheng, Wei	Genome-wide association study of cerebellar white matter microstructure and genetic overlap with common brain disorders	NeuroImage	China	univariate	six cerebellar diffusion measures
research	2022	Wu, Yong; Li, Yichen; Zhu, Junhong; Long, Jingyi	Shared genetics and causality underlying epilepsy and attention-deficit hyperactivity disorder	Psychiatry Research	China	bivariate	ADHD, EP
research	2022	Wu, Yong; Wang, Lu; Zhang, Chu-Yi; Li, Ming; Li, Yi	Genetic similarities and differences among distinct definitions of depression	Psychiatry Research	China	bivariate	Broad depression, recurrent MDD
research	2023	Xiao, Xiao; Wu, Yong; Zhang, Chu-Yi; Liu, Xiaolan; Wang, Lu; Li, Ming; LI, YI	Shared genetic architecture between sleep behaviors and lifespan		China	uni-, bivariate	SLEEP, lifespan
research	2022	Zhang, Fuquan; Cao, Hongbao; Baranova, Ancha	Genetic variation mediating neuroticismÕs influence on cardiovascular diseases.	Journal of Psychopathology and Clinical Science	China	uni-, bivariate	Neuroticism, CVD
research	2023	Zhao, Pianpian; Sheng, Zhifeng; Xu, Lin; Li, Peng; Xiao, Wenjin; Yuan, Chengda; Xu, Zhanwei; Yang, Mengyuan; Qian, Yu; Zhong, Jiadong	Deciphering the relationship between type 2 diabetes and fracture risk: the genetic and observational evidences	medRxiv	China	bivariate	T2D, fractures
Abbreviations: SCZ=schizophrenia; MS=multiple sclerosis; IBD=Irritable bowel disorder; NEUR=neuroticism; DEP=depression; ANX=anxiety disorder; BIP=bipolar disorder; AD=Alzheimer's disease; ASD=autism spectrum disorder; MDD=major depressive disorder; EA=educational attainment; CRP=c-reactive protein; ADHD=attention-deficit/hyperactivity disorder; MOOD=mood instability; COG=cognitive performance; C…

## Sheet: supTable2_GWAS
traitShort	trait	color	category	categoryColor	sampsize	reference
CAD	Coronary artery disease	firebrick	Biomedical conditions	red	1165720	Aragam et al. (2022) Nature Genetics
CRP	C-reactive protein	purple	Biomarkers	purple	575531	Said et al. (2022) Nature Communications
COG	Cognitive performance	seagreen	Psychological measures	green	269867	Savage et al. (2018) Nature Genetics
NEUR	Neuroticism	seagreen3	Psychological measures	green	372903	Nagel et al. (2018) Nature Genetics
T2D	Type 2 diabetes	firebrick2	Biomedical conditions	red	293100	Mahajan et al. (2022) Nature Genetics
AD	Alzheimer's disease	red	Biomedical conditions	red	283145	Bellenguez et al. (2022) Nature Genetics
SA	Cortical surface area	mediumorchid1	Biomarkers	purple	32585	Grasby et al. (2020) Science
TH	Cortical thickness	mediumorchid3	Biomarkers	purple	33281	Grasby et al. (2020) Science
HEIGHT	Height	slategrey	Anthropometrics	black	1597374	Yengo et al. (2022) Nature
EP	Epilepsy	red3	Biomedical conditions	red	65124	ILAE (2022) medRxiv
DEP	Depression	deepskyblue4	Psychiatric disorders	blue	842749	Als et al. (2023) Nature Medicine
ADHD	ADHD	dodgerblue	Psychiatric disorders	blue	275986	Demontis et al. (2023) Nature Genetics
ASD	Autism spectrum disorder	dodgerblue3	Psychiatric disorders	blue	27969	Grove et al. (2019) Nature Genetics
BIP	Bipolar disorder	deepskyblue2	Psychiatric disorders	blue	150670	Mullins et al. (2021) Nature Genetics
PTSD	PTSD	dodgerblue4	Psychiatric disorders	blue	151309	Nievergelt et al. (2019) Nature Communications
SCZ	Schizophrenia	deepskyblue	Psychiatric disorders	blue	171880	Trubetskoy et al (2022) Nature
SBP	Systolic blood pressure	purple4	Biomarkers	purple	1064711	Evangelou et al. (2018) Nature Genetics
